# Supplementary material for: Two novel trimethoprim resistance genes, dfra50 and dfra51, identified in phage-plasmids
Source: Antimicrob Agents Chemother. 2025 Jun 12;69(7):e01695-24. doi: 10.1128/aac.01695-24 (PMC12217456; doi:10.1128/aac.01695-24)
Supplement: Table S3 — Overview of the identified bacterial plasmids. [file aac.01695-24-s0002.xlsx]

## Sheet: ST13-OXA48phi12.3(dfrA50)
		Blastn against phage-plasmid ST13-OXA48phi12.3			Blastn against dfrA50
Scientific Name	Accession	Query Cover(%)	Per. Ident(%)	E value	Query Cover(%)	Per. Ident(%)	E value
Klebsiella phage ST13-OXA48phi12.3	MK422451.1	100	100	0	100	100	0
Klebsiella pneumoniae strain AR_0079 plasmid unnamed4	CP028997.1	99	99.99	0	100	100	0
Klebsiella pneumoniae strain CMUH20001 plasmid unnamed4	CP134039.1	99	99.99	0	100	100	0
Klebsiella pneumoniae strain CMUH_CRE0028 plasmid unnamed8	CP134018.1	99	99.98	0	100	100	0
Klebsiella pneumoniae strain AMR180022 plasmid unnamed4	CP133878.1	99	99.89	0	100	100	0
Klebsiella pneumoniae strain KP2185 plasmid pKP2185-110.4	CP122570.1	99	99.89	0	100	100	0
Klebsiella pneumoniae strain NCRE-61 plasmid pNCRE-61-121.9	CP122582.1	99	99.89	0	100	100	0
Klebsiella pneumoniae strain 53374 plasmid p53374-110.4	CP089018.1	99	99.88	0	100	100	0
Klebsiella pneumoniae strain STIN_93 plasmid unnamed3	CP054975.1	99	99.99	0	100	100	0
Klebsiella pneumoniae strain Ocean Ranger plasmid pOceanRanger_01	CP065450.1	99	99.98	0	100	100	0
Klebsiella pneumoniae strain KPC160132 plasmid pIncFI-L132	CP040026.1	99	99.98	0	100	100	0
Klebsiella pneumoniae subsp. pneumoniae strain LC-1736/18 plasmid pIT-1736-FIIK1_CZA	CP110937.1	99	99.74	0	100	100	0
Klebsiella pneumoniae subsp. pneumoniae strain LC-1873/18 plasmid pvB_Kpn_1873-KPC3	CP110944.1	99	99.74	0	100	100	0
Klebsiella pneumoniae isolate 437 genome assembly, plasmid: P3	OW849429.1	99	99.74	0	100	100	0
Klebsiella pneumoniae strain CMUH_CRE0035 plasmid unnamed5	CP134034.1	99	99.98	0	100	100	0
Klebsiella pneumoniae strain CMUH_CRE0023 plasmid unnamed14	CP134023.1	99	99.98	0	100	100	0
Klebsiella pneumoniae isolate 15 genome assembly, plasmid: P3	OW968391.1	97	98.91	0	99	98.74	0
Klebsiella grimontii strain LC-1303-2020 plasmid p2-LC-1303-2020	CP091754.1	95	98.3	0	100	98.53	0
Klebsiella pneumoniae strain 5208.51 plasmid p3-5208.51	CP083035.1	97	98.33	0	99	98.74	0
Klebsiella pneumoniae strain K2606 plasmid unnamed3	CP047636.1	97	98.33	0	99	98.74	0
Klebsiella pneumoniae strain CRKP_40 plasmid unnamed3	CP107323.1	90	98.6	0	99	98.74	0
Klebsiella pneumoniae strain CRKP_39 plasmid unnamed3	CP107330.1	90	98.6	0	99	98.74	0
Klebsiella pneumoniae strain CRKP_38 plasmid unnamed3	CP107337.1	90	98.6	0	99	98.74	0
Klebsiella pneumoniae strain CRKP_36 plasmid unnamed3	CP107348.1	90	98.6	0	99	98.74	0
Klebsiella pneumoniae strain CRKP_31 plasmid unnamed3	CP107375.1	90	98.6	0	99	98.74	0
Klebsiella pneumoniae strain CRKP_29 plasmid unnamed3	CP107386.1	90	98.6	0	99	98.74	0
Klebsiella pneumoniae strain HS11286-vir2 plasmid unnamed1	MZ475693.1	90	98.59	0	99	98.74	0
Klebsiella pneumoniae strain HKU57 plasmid pHKU57_2	CP063217.1	92	99.68	0	100	100	0
Klebsiella pneumoniae isolate 15 genome assembly, plasmid: P3	OW969896.1	92	99.66	0	99	99.16	0
Klebsiella pneumoniae strain ZRKP04 plasmid unnamed2	CP050338.1	98	99.62	0	100	100	0
Klebsiella pneumoniae strain Mu1413 plasmid unnamed2	CP096816.1	94	99.44	0	100	100	0
Klebsiella pneumoniae strain S90-2 plasmid pS90-2.1	CP063882.1	96	99.19	0	99	98.74	0
Klebsiella pneumoniae strain 18-2374 plasmid pSECR18-2374B	CP041929.1	92	98.81	0	100	100	0
Klebsiella pneumoniae strain KP119_WM3_21.23_ST147_NDM1 plasmid unnamed6	CP137399.1	88	98.71	0	100	99.16	0
Klebsiella pneumoniae strain 1970_kpn plasmid phvKpST147_3	CP066857.1	88	98.71	0	100	99.16	0
Klebsiella pneumoniae isolate INF310-sc-2280104 genome assembly, plasmid: 4	LR890257.1	95	98.67	0	99	98.74	0
Klebsiella pneumoniae strain INF298 plasmid pINF298.5	CP110593.1	95	98.67	0	99	98.74	0
Klebsiella pneumoniae strain INF299 plasmid pINF299.4	CP110730.1	95	98.67	0	99	98.74	0
Klebsiella pneumoniae strain K191773 plasmid pFIB-191773	CP080364.1	92	98.82	0	100	100	0
Klebsiella pneumoniae KpWEA3 plasmid P3 DNA	AP024574.1	92	98.49	0	100	99.16	0
Klebsiella pneumoniae strain KSB1_1B genome assembly, plasmid: 3	LR890293.1	91	98.48	0	100	100	0
Klebsiella pneumoniae isolate 65326252-51f1-11ec-980a-fa163eea3084 genome assembly, plasmid: 3	OX337254.1	91	98.46	0	100	100	0
Klebsiella pneumoniae strain BY221 plasmid pBY221-3	CP090221.1	88	98.44	0	100	100	0
Klebsiella pneumoniae strain 2017-45-84 plasmid p2017-45-84_3	CP109690.1	84	98.4	0	100	99.16	0
Klebsiella pneumoniae strain SB2390 plasmid pKp_SB62390_2	CP084854.1	92	98.4	0	100	99.16	0
Klebsiella pneumoniae strain 2017-45-134-04A plasmid p2017-45-134-04A_3	CP109723.1	92	98.4	0	100	99.16	0
Klebsiella pneumoniae strain NU-CRE195 plasmid pCRE-195-2	CP061391.1	92	98.4	0	100	99.16	0
Klebsiella pneumoniae strain 2017-45-38-02 plasmid p2017-45-38-02_3	CP109700.1	87	98.39	0	100	99.16	0
Klebsiella pneumoniae isolate 1189 genome assembly, plasmid: P2	OW966982.1	92	98.31	0	99	99.16	0
Klebsiella pneumoniae strain SB617 plasmid pKp_SB617_1	CP084826.1	85	98.32	0	100	99.37	0
Klebsiella pneumoniae strain INF281 plasmid pINF281.8	CP110603.1	95	99.09	0	99	98.74	0
Klebsiella pneumoniae strain RHBSTW-00973 plasmid pRHBSTW-00973_3	CP056224.1	97	99.04	0	99	98.74	0
Klebsiella pneumoniae strain ARLG-8045 plasmid pC708_2	CP067511.1	99	99.63	0	100	100	0
Klebsiella pneumoniae strain KSB1_1I-sc-2280289 plasmid unnamed2	CP031791.1	99	99.62	0	100	100	0
Klebsiella pneumoniae strain AR_0117 plasmid unitig_2	CP020063.1	90	98.59	0	100	99.16	0
Klebsiella pneumoniae strain ZRKP03 plasmid unnamed2	CP050344.1	98	99.73	0	100	100	0
Klebsiella pneumoniae isolate TH1 plasmid unnamed2	CP016161.1	91	98.55	0	100	99.16	0
Klebsiella pneumoniae strain W14 plasmid unnamed2	CP015755.1	91	98.55	0	100	99.16	0
Klebsiella pneumoniae isolate 151 genome assembly, plasmid: P2	OW967783.1	97	99.35	0	100	100	0
Klebsiella pneumoniae strain 205880 plasmid p205880-NR1	MF144193.1	91	98.49	0	100	99.16	0
Klebsiella pneumoniae strain KP1 plasmid unnamed1	CP130562.1	91	99.17	0	100	100	0
Klebsiella pneumoniae strain bat17 plasmid unnamed3	CP092756.1	92	98.96	0	100	99.16	0
Klebsiella pneumoniae strain F81 plasmid pF81_1	CP026165.1	90	98.62	0	100	99.37	0
Klebsiella quasipneumoniae subsp. quasipneumoniae strain U41 plasmid pKqq_U41_3	CP084792.1	94	99.02	0	100	100	0
Klebsiella pneumoniae strain MRK9 plasmid unnamed2	CP043861.1	87	98.41	0	100	99.58	0
Klebsiella pneumoniae subsp. pneumoniae strain WRC04_AI1235MC plasmid pAI1235M_P2	CP079133.1	87	98.41	0	100	99.58	0
Klebsiella pneumoniae isolate 23 plasmid pIncFIB_DHQP1400954	CP016924.1	94	99.24	0	99	98.74	0
Klebsiella pneumoniae strain AR_0075 plasmid unnamed2	CP032187.1	94	99.22	0	99	98.74	0
Klebsiella pneumoniae strain 13765 plasmid p3	CP132697.1	86	98.59	0	100	99.16	0
Klebsiella pneumoniae strain Z0117KP0017 plasmid pZ0117KP0017-4	CP098158.1	92	99.16	0	100	99.16	0
Klebsiella pneumoniae strain Z0117KP0018 plasmid pZ0117KP0018-2	CP098153.1	92	99.17	0	100	99.16	0
Klebsiella pneumoniae subsp. pneumoniae strain KpvST15_NDM plasmid unnamed3	CP040597.1	96	99.42	0	100	98.74	0
Klebsiella pneumoniae strain KPN20 plasmid pKPN20-2	CP092338.1	89	97.94	0	100	98.32	0
Klebsiella pneumoniae SMKP03 plasmid pSMKP03L DNA	AP023149.1	87	97.55	0	100	99.58	0
Klebsiella pneumoniae strain IR5077_1 plasmid unnamed2	CP097672.1	90	98.8	0	100	98.95	0
Klebsiella pneumoniae strain HS102438 plasmid pKP6-2	CP025635.1	88	98.63	0	100	98.95	0
Klebsiella pneumoniae strain Kp1 plasmid pKp1	CP086286.1	94	99.16	0	100	100	0
Klebsiella pneumoniae strain SCKP170089 plasmid unnamed4	CP134044.1	88	97.47	0	100	99.37	0
Klebsiella pneumoniae strain CMUH_CRE0018 plasmid unnamed6	CP134012.1	88	97.47	0	100	99.37	0
Klebsiella pneumoniae strain 11219 plasmid p11219-CTXM	MF133442.1	84	97.36	0	100	98.74	0
Klebsiella pneumoniae strain S1 plasmid pKPS11	CP103063.1	91	98.65	0	100	98.95	0
Klebsiella pneumoniae strain BD_DM_914 plasmid punnamed2	CP046951.1	87	98.59	0	100	99.16	0
Klebsiella pneumoniae strain BD_DM_782 plasmid punnamed2	CP046383.1	87	98.59	0	100	99.16	0
Klebsiella pneumoniae strain BD_DM_697 plasmid punnamed2	CP046941.1	87	98.57	0	100	99.16	0
Klebsiella pneumoniae strain IR12197_1 plasmid unnamed2	CP097705.1	92	98.41	0	99	98.74	0
Klebsiella pneumoniae strain GX34 plasmid p1_NDM-4	CP104797.1	90	98.81	0	100	100	0
Klebsiella pneumoniae strain KP037 plasmid pKP037-2	CP089872.1	91	98.71	0	100	99.37	0
Klebsiella pneumoniae strain C17KP0052 plasmid pC17KP0052-2	CP052390.1	94	98.69	0	99	98.74	0
Klebsiella pneumoniae strain T877-PC plasmid p1	CP092279.1	86	98.69	0	100	98.95	0
Klebsiella pneumoniae strain T877 plasmid pKPT877-IncFIB	CP084243.1	86	98.69	0	100	98.95	0
Klebsiella pneumoniae strain K191663 plasmid pFIB-191663	CP080358.1	94	98.68	0	99	98.74	0
Klebsiella pneumoniae strain B5617 plasmid p4B5617	CP070439.1	94	98.68	0	99	98.74	0
Klebsiella pneumoniae strain WCHKP115032 plasmid p1_115032	CP040447.1	94	98.68	0	99	98.74	0
Klebsiella pneumoniae subsp. pneumoniae strain IITJ_U23 plasmid pU23_IncFIBpKPHS1	CP122464.1	94	98.68	0	99	98.74	0
Klebsiella pneumoniae subsp. pneumoniae strain IITJ_BC16 plasmid pBC16_IncFIBpKPHS1	CP122471.1	94	98.68	0	99	98.74	0
Klebsiella pneumoniae strain UCLAOXA232KP plasmid pUCLAOXA232-4.X	CP012570.1	94	98.68	0	99	98.74	0
Klebsiella pneumoniae strain UCLAOXA232KP plasmid pUCLAOXA232-4	CP012565.1	94	98.68	0	99	98.74	0
Klebsiella pneumoniae strain S161-2 plasmid pS161-2.3	CP058547.1	88	98.67	0	100	99.16	0
Klebsiella pneumoniae strain AR_0145 plasmid tig00000209	CP021940.1	89	98.62	0	100	98.95	0
Klebsiella pneumoniae strain AR_0152 plasmid tig00000194	CP021945.1	89	98.62	0	100	98.95	0
Klebsiella pneumoniae strain KP39_L11_43.22_ST147_NDM5 plasmid unnamed1	CP137389.1	89	98.62	0	100	98.95	0
Klebsiella pneumoniae strain 5844 plasmid p5844_1	CP098428.1	89	98.62	0	100	98.95	0
Klebsiella pneumoniae strain AATZP plasmid pKPN-04f	CP014756.1	89	98.62	0	100	98.95	0
Klebsiella pneumoniae strain K5880C plasmid pK5880C-NR	CP081867.1	89	98.62	0	100	98.95	0
Klebsiella pneumoniae strain KP-26Pi plasmid pvB_Kpn_26PI_ST147	CP072927.1	89	98.62	0	100	98.95	0
Klebsiella pneumoniae subsp. pneumoniae strain MRSN752165 plasmid unnamed1	CP074089.1	89	98.62	0	100	98.95	0
Klebsiella pneumoniae strain KP124_L5_21.23_ST147_NDM5 plasmid unnamed3	CP137394.1	89	98.62	0	100	98.95	0
Klebsiella pneumoniae strain KP51_L9_46.22_ST147_NDM1_OXA48 plasmid unnamed2	CP137380.1	89	98.62	0	100	98.95	0
Klebsiella pneumoniae strain KP58_WM2_48.22_ST147_NDM5_OXA48 plasmid pKP58_virNDM5	CP137375.1	89	98.62	0	100	98.95	0
Klebsiella pneumoniae strain KP86_L3_06.23_ST147_NDM14 plasmid unnamed2	CP137364.1	89	98.62	0	100	98.95	0
Klebsiella pneumoniae strain KP101_SE2_14.23_ST147_NDM5_OXA232 plasmid unnamed2	CP137413.1	89	98.62	0	100	98.95	0
Klebsiella pneumoniae strain KP99_L14_14.23_ST147_NDM5_OXA48 plasmid unnamed2	CP137353.1	89	98.62	0	100	98.95	0
Klebsiella pneumoniae strain KpvST147B_SE1_1_NDM plasmid pKpvST147B_5	CP040729.1	89	98.62	0	100	98.95	0
Klebsiella pneumoniae strain KP88_L3_06.23_ST147_NDM14 plasmid unnamed4	CP137428.1	89	98.61	0	100	98.95	0
Klebsiella pneumoniae strain KP82_L15_04.23_ST147_NDM5 plasmid unnamed1	CP137433.1	89	98.61	0	100	98.95	0
Klebsiella pneumoniae strain 2022CK-00752 plasmid unnamed2	CP117747.1	89	98.6	0	100	98.95	0
Klebsiella pneumoniae strain 2022CK-00768 plasmid unnamed2	CP117742.1	89	98.59	0	100	98.95	0
Klebsiella pneumoniae strain LH13-d plasmid pLH13-d-C	CP100523.1	90	98.58	0	100	99.16	0
Klebsiella pneumoniae strain LH99-d plasmid pLH99-d-B	CP100480.1	90	98.57	0	100	99.16	0
Klebsiella pneumoniae strain JX-CR-hvKP-11 plasmid pJX11-2	CP064210.1	87	98.56	0	100	99.58	0
Klebsiella pneumoniae strain AR_0129 plasmid tig00000001	CP021714.1	91	98.52	0	100	98.74	0
Klebsiella pneumoniae strain CRE-234 plasmid pCRE-234_3	CP128732.1	91	98.52	0	100	98.74	0
Klebsiella pneumoniae strain ARLG-4884 plasmid pC877_2	CP067456.1	91	98.52	0	100	98.74	0
Klebsiella pneumoniae strain NU-CRE193 plasmid pCRE-193-2	CP061398.1	91	98.52	0	100	98.74	0
Klebsiella pneumoniae strain F5 plasmid pF5_2	CP026134.1	87	98.5	0	100	98.95	0
Klebsiella pneumoniae subsp. pneumoniae strain SCKP020143 plasmid p2_020143	CP028544.1	87	98.5	0	100	98.95	0
Klebsiella pneumoniae strain SZP4-9-2 plasmid pSZP4-9-2-109k	CP075258.1	85	98.5	0	100	99.16	0
Klebsiella pneumoniae strain BL849 plasmid Kp_pBL849-4	CP124174.1	86	98.48	0	100	98.95	0
Klebsiella pneumoniae strain RJY9645 plasmid pY9645-105	CP044030.1	86	98.47	0	100	98.95	0
Klebsiella pneumoniae strain KP4823 plasmid pKP4823_2	CP082792.1	94	98.47	0	100	98.95	0
Klebsiella pneumoniae strain INF319 plasmid pINF319.5	CP110582.1	86	98.46	0	100	98.95	0
Klebsiella pneumoniae strain F138 plasmid pF138_1	CP026150.1	87	98.46	0	100	98.95	0
Klebsiella pneumoniae strain KA2 plasmid pKA2-4	CP102873.1	93	98.75	0	100	99.16	0
Klebsiella pneumoniae strain F132 plasmid pF132_1	CP026146.1	87	98.42	0	100	98.95	0
Klebsiella pneumoniae strain KP5 plasmid pSg1-1	CP012427.1	87	98.55	0	100	99.58	0
Klebsiella pneumoniae subsp. pneumoniae strain KPCTRSRTH07 plasmid unnamed2	CP041101.1	86	98.11	0	100	99.37	0
Klebsiella pneumoniae strain E17KP0052 plasmid pE17KP0052-2	CP052226.1	88	98.03	0	100	98.11	0
Klebsiella pneumoniae strain RHBSTW-00843 plasmid pRHBSTW-00843_3	CP056303.1	88	98.02	0	100	98.74	0
Klebsiella pneumoniae strain CRKP plasmid pCRKP-2	CP118903.1	88	97.99	0	100	99.16	0
Klebsiella pneumoniae strain C16KP0049 plasmid pC16KP0049-2	CP052700.1	87	97.95	0	100	99.58	0
Klebsiella pneumoniae strain C17KP0063 plasmid pC17KP0063-2	CP052656.1	87	97.95	0	100	99.58	0
Klebsiella pneumoniae strain A17KP0038 plasmid pA17KP0038-1	CP052552.1	87	97.95	0	100	99.58	0
Klebsiella pneumoniae strain C16KP0053 plasmid pC16KP0053-2	CP052470.1	87	97.95	0	100	99.58	0
Klebsiella pneumoniae strain C16KP0189 plasmid pC16KP0189-2	CP052416.1	87	97.95	0	100	99.58	0
Klebsiella pneumoniae strain C17KP0008 plasmid pC17KP0008-2	CP052409.1	87	97.95	0	100	99.58	0
Klebsiella pneumoniae strain E16KP0117 plasmid pE16KP0117-2	CP052629.1	87	97.94	0	100	99.58	0
Klebsiella pneumoniae strain E16KP0301 plasmid pE16KP0301-2	CP052246.1	87	97.94	0	100	99.58	0
Klebsiella pneumoniae strain KP18-8 plasmid pKP18-8-3	CP082006.1	89	97.94	0	100	99.58	0
Klebsiella pneumoniae strain DD521 plasmid pDD521.1	CP075317.1	89	97.94	0	100	99.58	0
Klebsiella pneumoniae strain C17KP0019 plasmid pC17KP0019-1	CP052672.1	87	97.94	0	100	99.58	0
Klebsiella pneumoniae strain 2018C01-046 plasmid p2018C01-046-2	CP044370.1	88	97.78	0	100	98.95	0
Klebsiella pneumoniae strain C2582 plasmid pNonVir_C2582	CP079211.1	92	97.76	0	100	99.16	0
Klebsiella pneumoniae strain KP32558 plasmid pKP32558-3	CP076033.1	87	97.44	0	100	99.16	0
Klebsiella pneumoniae strain HKP0067 plasmid pHKP0067.3	CP061056.1	87	98.44	0	100	99.58	0
Klebsiella pneumoniae strain JP20 plasmid unnamed1	CP079763.1	84	98.52	0	100	99.16	0
Klebsiella pneumoniae strain KPLSN plasmid pKPLSN_1	CP132991.1	92	98.89	0	100	99.16	0
Klebsiella pneumoniae strain 474269 plasmid p2	CP132620.1	90	98.72	0	100	99.16	0
Klebsiella pneumoniae isolate 392 genome assembly, plasmid: P2	OW968051.1	88	98.6	0	100	98.95	0
Klebsiella pneumoniae strain FDAARGOS_631 plasmid unnamed2	CP044034.1	89	98.56	0	100	99.16	0
Klebsiella pneumoniae isolate 15 genome assembly, plasmid: P2	OW969594.1	88	98.45	0	100	99.16	0
Klebsiella pneumoniae strain AR_0139 plasmid tig00000008	CP021962.1	90	98.39	0	99	98.74	0
Klebsiella pneumoniae strain Kp46564 plasmid pKp46564-1	CP059316.1	95	99.12	0	99	98.74	0
Klebsiella pneumoniae strain KP1517 plasmid unnamed1	CP072464.1	94	99.08	0	100	99.16	0
Klebsiella pneumoniae strain YZEF2-2C plasmid pYZEF2-2C-2	CP128486.1	88	98.39	0	99	98.74	0
Klebsiella pneumoniae strain QS17-0161 plasmid pMRSN480738_112.7	CP024460.1	89	97.86	0	100	98.53	0
Klebsiella pneumoniae strain 480738 plasmid p2	CP132666.1	89	97.86	0	100	98.53	0
Klebsiella pneumoniae strain E16KP0102 plasmid pE16KP0102-2	CP052311.1	92	98.85	0	100	100	0
Klebsiella pneumoniae strain C16KP0065 plasmid pC16KP0065-1	CP052452.1	92	98.85	0	100	100	0
Klebsiella pneumoniae strain C17KP0040 plasmid pC17KP0040-1	CP052393.1	92	98.85	0	100	100	0
Klebsiella pneumoniae strain E16KP0224 plasmid pE16KP0224-1	CP052281.1	92	98.85	0	100	100	0
Klebsiella pneumoniae strain D16KP0146 plasmid pD17KP0032-1	CP052352.1	92	98.84	0	100	100	0
Klebsiella pneumoniae strain KPN1409 plasmid pKPN1409_2	CP128706.1	91	98.14	0	100	99.16	0
Klebsiella pneumoniae strain KPN1402 plasmid pKPN1402_2	CP128711.1	91	98.14	0	100	99.16	0
Klebsiella variicola strain 2020C01-081 plasmid p2020C01-081-110k	CP129759.1	84	98.73	0	100	98.74	0
Klebsiella pneumoniae strain ARLG-3196 plasmid pC250_2	CP067904.1	88	98.8	0	100	99.58	0
Klebsiella pneumoniae isolate 405 genome assembly, plasmid: P2	OW849327.1	88	98.77	0	100	98.74	0
Klebsiella pneumoniae strain Kp1604 plasmid pKp1604-pro	OK644452.1	87	98.75	0	100	98.95	0
Klebsiella pneumoniae strain Kp1604 plasmid p2	CP085480.1	87	98.75	0	100	98.95	0
Klebsiella variicola strain X39 plasmid pX39-7	CP023984.1	83	98.72	0	100	99.16	0
Enterobacter cloacae isolate AVS0889 plasmid pAVS0889-a	CP092043.1	84	98.35	0	100	99.16	0
Klebsiella pneumoniae strain RHBSTW-00510 plasmid pRHBSTW-00510_5	CP056436.1	85	98.22	0	100	98.95	0
Klebsiella pneumoniae strain MS84 plasmid Kp_pMS84-3	CP124158.1	91	98.22	0	100	99.16	0
Klebsiella pneumoniae strain NC-01 plasmid Kp27-unnamed3	CP092399.1	85	98.14	0	100	99.16	0
Klebsiella pneumoniae strain B16KP0177 plasmid pB16KP0177-3	CP052527.1	84	98.09	0	100	98.95	0
Klebsiella pneumoniae strain M1023-4Ar plasmid pM1023-4Ar.2	CP063853.1	86	97.92	0	100	99.37	0
Klebsiella pneumoniae strain STIN_90 plasmid unnamed3	CP054987.1	85	97.94	0	100	98.95	0
Klebsiella quasipneumoniae subsp. similipneumoniae strain SB610 plasmid pKqs_SB610_2	CP084772.1	83	97.93	0	100	99.16	0
Klebsiella michiganensis strain 5088 plasmid pMB8590_2	CP103556.1	83	97.92	0	100	99.16	0
Klebsiella pneumoniae strain BA4656 plasmid unnamed2	CP035909.1	85	97.91	0	100	98.95	0
Klebsiella pneumoniae subsp. pneumoniae strain RJA166 plasmid pRJA166c	CP019050.1	88	98.84	0	100	98.95	0
Klebsiella oxytoca isolate MSB1_10D-sc-2280340 genome assembly, plasmid: 3	LR890314.1	85	97.63	0	99	99.16	0
Klebsiella pneumoniae strain F77 plasmid pF77_2	CP026138.1	87	98.42	0	100	98.95	0
Klebsiella pneumoniae strain BA34918 plasmid pIncFIB	CP036194.1	85	97.92	0	100	98.95	0
Klebsiella pneumoniae strain NH25 plasmid pNH25.3	CP024877.1	90	98.28	0	100	100	0
Klebsiella pneumoniae strain KP81_L15_03.23_ST147_NDM5 plasmid unnamed4	CP137371.1	89	98.52	0	100	98.95	0
Klebsiella pneumoniae strain 3347684I plasmid p3347684I_2	CP071082.1	89	98.63	0	100	99.16	0
Klebsiella pneumoniae isolate 405 genome assembly, plasmid: P2	OW848870.1	89	98.62	0	100	99.16	0
Klebsiella pneumoniae isolate 405 genome assembly, plasmid: P2	OW848818.1	89	98.62	0	100	99.16	0
Klebsiella pneumoniae strain INF192 plasmid pINF192.5	CP110742.1	92	98.45	0	100	98.53	0
Klebsiella pneumoniae strain WCHKP020037 plasmid p1_020037	CP036373.1	93	99.01	0	100	99.16	0
Klebsiella quasipneumoniae strain ARLG-8054 plasmid pC719_1	CP067967.1	93	98.99	0	100	99.16	0
Klebsiella pneumoniae strain YZE1-3D plasmid pYZE1-3D-2	CP129187.1	88	98.19	0	99	98.74	0
Klebsiella pneumoniae strain K64 plasmid pRM-3	CP102393.1	90	98.19	0	99	98.74	0
Klebsiella pneumoniae isolate 179KP-HG genome assembly, plasmid: 4	OU877720.1	90	98.19	0	99	98.74	0
Klebsiella pneumoniae subsp. pneumoniae strain WRC03_AI1235PC plasmid pAI1235P_P2	CP079122.1	87	98.28	0	100	99.58	0
Klebsiella oxytoca isolate 2 genome assembly, plasmid: P2	OW967520.1	91	98.51	0	100	99.37	0
Klebsiella oxytoca isolate 36 genome assembly, plasmid: P2	OW969661.1	91	98.5	0	100	99.37	0
Klebsiella pneumoniae strain KLB_MDR_391377 plasmid p377C1	CP133391.1	90	98.15	0	99	98.74	0
Klebsiella pneumoniae strain KLB_MDR_390314 plasmid p314C1	CP133013.1	90	98.15	0	99	98.74	0
Klebsiella pneumoniae subsp. pneumoniae HS11286 plasmid pKPHS1	CP003223.1	90	98.15	0	99	98.74	0
Klebsiella pneumoniae strain 2018C07-244 plasmid p2018C07-244-112k	CP129731.1	91	98.34	0	100	99.16	0
Klebsiella pneumoniae strain 23 plasmid p23-2	CP030322.1	93	98.72	0	100	99.16	0
Klebsiella pneumoniae isolate INF182-sc-2280049 genome assembly, plasmid: 2	LR890555.1	91	98.32	0	100	99.16	0
Klebsiella pneumoniae strain S141 plasmid pS141.2	CP063873.1	91	98.27	0	100	99.16	0
Klebsiella variicola strain WCHKP19 plasmid p2_020019	CP028550.1	90	98.16	0	100	99.16	0
Klebsiella oxytoca strain 2020CK-00200 plasmid unnamed4	CP115683.1	91	98.03	0	100	98.53	0
Klebsiella pneumoniae strain M1026-3Ar plasmid pM1026-3Ar.4	CP063862.1	86	97.94	0	100	99.37	0
Klebsiella pneumoniae strain 15017 plasmid p2	CP132690.1	87	98.2	0	100	98.53	0
Klebsiella pneumoniae strain GYB02 plasmid pGYB02-1	CP125735.1	87	98.2	0	100	98.53	0
Klebsiella pneumoniae strain JX-CR-hvKP-10 plasmid pJX10-1	CP064259.1	87	98.19	0	100	98.95	0
Klebsiella pneumoniae strain JX-CR-hvKP-9 plasmid pJX9-2	CP064213.1	87	98.19	0	99	98.95	0
Klebsiella pneumoniae strain 10553 plasmid unnamed1	CP050276.1	87	98.14	0	100	98.95	0
Klebsiella pneumoniae strain 9630 plasmid unnamed2	CP050287.1	87	98.14	0	100	98.53	0
Klebsiella quasipneumoniae strain M72-2-2 plasmid pM72-2-2	CP063870.1	90	98.18	0	100	98.32	0
Klebsiella pneumoniae strain E17KP0053 plasmid pE17KP0053-3	CP052220.1	90	98.31	0	100	98.74	0
Klebsiella pneumoniae strain Kp36336 plasmid pSID3	CP066514.1	89	99.44	0	100	98.95	0
Klebsiella pneumoniae strain Kp_2019-1764 plasmid pKp1764	CP085100.1	89	99.43	0	100	98.95	0
Klebsiella pneumoniae strain KP97_L17_12.23_ST147_NDM5 plasmid unnamed2	CP137358.1	89	98.91	0	100	98.95	0
Klebsiella pneumoniae strain E16KP0288 plasmid pE16K0288-2	CP052264.1	88	98.98	0	100	100	0
Klebsiella pneumoniae subsp. pneumoniae strain Kp3739_LBHALD plasmid p_Kp3739_LBHALD	CP129404.1	90	98.83	0	100	99.16	0
Klebsiella michiganensis strain 2022CK-00495 plasmid unnamed4	CP124761.1	91	98.77	0	100	98.53	0
Klebsiella pneumoniae strain FDAARGOS_442 plasmid unnamed2	CP023929.1	93	98.71	0	100	99.16	0
Klebsiella pneumoniae strain Nord5-1_R48 plasmid pR48_3	CP091592.1	95	98.72	0	99	98.74	0
Klebsiella pneumoniae strain 35 plasmid pKP35_2	CP132962.1	86	98.69	0	100	98.74	0
Klebsiella pneumoniae strain KPLSX plasmid pKPLSX_1	CP132988.1	92	98.67	0	100	99.16	0
Klebsiella pneumoniae isolate KP_NORM_BLD_2014_96855 plasmid unnamed_3	CP073786.1	90	98.67	0	100	99.16	0
Klebsiella pneumoniae strain F9 plasmid pWDMF9A	CP134808.1	90	98.66	0	100	99.16	0
Klebsiella pneumoniae strain hvKP12 plasmid phvKP12-B	CP103317.1	90	98.67	0	100	99.16	0
Klebsiella pneumoniae strain ENT1332 plasmid unnamed1	CP063431.1	89	98.66	0	100	98.95	0
Klebsiella pneumoniae isolate 340 genome assembly, plasmid: P2	OW967791.1	91	98.62	0	100	99.37	0
Klebsiella pneumoniae strain ARLG-3288 plasmid pC282_2	CP067824.1	84	98.23	0	100	98.95	0
Klebsiella pneumoniae strain 2020S05-051 plasmid p2020S05-051-109k	CP129845.1	87	98.45	0	100	98.95	0
Klebsiella pneumoniae strain IR12183_1 plasmid unnamed2	CP097699.1	94	98.87	0	100	99.16	0
Klebsiella pneumoniae strain C16KP0164 plasmid pC16KP0164-1	CP052423.1	84	98.5	0	100	100	0
Klebsiella pneumoniae strain HKC1 plasmid unnamed2	CP089764.1	84	96.83	0	100	98.95	0
Klebsiella pneumoniae strain NCTC10317 genome assembly, plasmid: 2	LR134218.1	87	96.73	0	100	98.95	0
Klebsiella pneumoniae strain AR_0046 plasmid unnamed3	CP032225.1	90	98.6	0	100	99.16	0
Klebsiella pneumoniae strain 1_GR_13 plasmid IncFIB	CP027045.1	90	98.59	0	100	99.16	0
Klebsiella pneumoniae strain YZ-58 plasmid pYZ-58-110k	CP109773.1	96	98.03	0	100	98.74	0
Klebsiella pneumoniae strain 301 plasmid pKP301b	KY354306.1	87	98.29	0	100	98.32	0
Klebsiella pneumoniae strain FDAARGOS_629 plasmid unnamed4	CP044046.1	86	98.24	0	100	99.16	0
Klebsiella pneumoniae strain CRKP_35 plasmid unnamed3	CP107355.1	87	98.18	0	100	98.95	0
Klebsiella pneumoniae strain KPN115 plasmid pKPN115_2	CP089861.1	86	98.67	0	100	98.95	0
Klebsiella pneumoniae strain CRKP_41 plasmid unnamed3	CP107315.1	88	98.19	0	100	99.37	0
Klebsiella pneumoniae subsp. pneumoniae strain SC-7 plasmid pSC7-IncFIB-110K	CP030268.1	85	98.87	0	100	98.95	0
Klebsiella pneumoniae strain KP-Zhen plasmid unnamed2	CP053864.1	85	98.87	0	100	98.95	0
Klebsiella variicola subsp. tropica strain BSK_177V2 plasmid pBSKP2	CP113791.1	82	98.21	0	100	99.37	0

## Sheet: SSU5（dfrA51)
		Blastn against phage-plasmid SSU5			Blastn against dfrA51
Scientific Name	Accession	Query Cover(%)	Per. Ident(%)	E value	Query Cover(%)	Per. Ident(%)	E value
Salmonella phage SSU5	NC_018843.1	100	100	0	100	100	0
Salmonella enterica subsp. enterica serovar Typhimurium var. 5- strain CVM N16S089 plasmid pN16S089-2, complete sequence	CP082664.1	84	97.45	0	100	97.69	0
Salmonella enterica subsp. enterica serovar Typhimurium strain SAP17-7299 plasmid pCFSAN059543, complete sequence	CP040567.1	84	97.29	0	100	98.95	0
Enterobacter hormaechei strain CRECL423 plasmid pD-CRECL423	CP133340.1	95	97.93	0	100	99.79	0
Salmonella enterica subsp. enterica serovar Senftenberg strain CFSAN006211 plasmid pCFSAN006211, complete sequence	CP074286.1	88	98.3	0	100	98.32	0
Citrobacter sp. RHBSTW-00524 plasmid pRHBSTW-00524_2, complete sequence	CP056422.1	86	94.26	0	100	99.16	0
Citrobacter sp. RHBSTW-00570 plasmid pRHBSTW-00570_3, complete sequence	CP056401.1	85	94.26	0	100	99.16	0
Citrobacter sp. RHBSTW-00127 plasmid pRHBSTW-00127_3, complete sequence	CP056836.1	86	93.48	0	100	98.32	0
Citrobacter freundii strain CitB plasmid pA_CitB, complete sequence	CP048417.1	86	93.41	0	100	98.11	0
Enterobacter hormaechei strain E5 plasmid pE5_002, complete sequence	CP042573.1	87	93.42	0	100	98.32	0
Enterobacter hormaechei subsp. steigerwaltii strain 4236 plasmid pEH4236, complete sequence	CP104406.1	87	93.5	0	100	98.74	0
Enterobacter hormaechei subsp. steigerwaltii strain csa13R plasmid pEH4236, complete sequence	CP104404.1	87	93.5	0	100	98.74	0
Enterobacter hormaechei subsp. steigerwaltii strain colR plasmid pEH4236, complete sequence	CP104402.1	87	93.5	0	100	98.74	0
Enterobacter hormaechei strain FDAARGOS 1433 plasmid unnamed2, complete sequence	CP077310.1	87	93.5	0	100	98.32	0
Enterobacter hormaechei strain CUVET19-891 plasmid pCUVET19-891.1, complete sequence	CP114986.1	86	93.41	0	100	98.53	0
Enterobacter hormaechei strain 2020CK-00198 plasmid unnamed2, complete sequence	CP124123.1	87	93.41	0	100	98.32	0
Enterobacter hormaechei strain RHB45-SO-C02 plasmid unnamed1, complete sequence	CP099319.1	87	93.41	0	100	98.32	0
Enterobacter hormaechei strain 2020CK-00203 plasmid unnamed2, complete sequence	CP115674.1	87	93.41	0	100	98.32	0
Citrobacter amalonaticus strain RSHH22 plasmid pCA_RSHH22_1, complete sequence	CP096906.1	86	93.41	0	100	97.9	0
Enterobacter cloacae isolate 1015 genome assembly, plasmid: P2	OW849358.1	87	93.41	0	100	98.32	0
Enterobacter hormaechei strain Ehh_22 plasmid pEh22_1, complete sequence	CP126775.1	87	93.41	0	100	98.53	0
Enterobacter hormaechei strain Ehh_17 plasmid pEh17_2, complete sequence	CP126785.1	87	93.41	0	100	98.53	0
Salmonella enterica subsp. enterica serovar Braenderup strain CFSAN027384 plasmid pCFSAN027384, complete sequence	CP074250.1	89	93.49	0	100	98.53	0
Enterobacter sp. BWH 37 plasmid unnamed2, complete sequence	CP072972.1	87	93.4	0	100	98.32	0
Enterobacter hormaechei subsp. xiangfangensis strain HD8642 plasmid pHD8642-1, complete sequence	CP095277.1	90	93.39	0	100	98.53	0
Enterobacter hormaechei strain EGYMCRVIM plasmid pMS-37c, complete sequence	CP053193.1	84	93.43	0	100	97.69	0
Citrobacter freundii strain F1917 plasmid pF1917-2, complete sequence	CP137188.1	87	93.32	0	100	98.74	0
Citrobacter freundii strain CF5125 plasmid pCF5125-1, complete sequence	CP125311.1	85	93.32	0	100	98.74	0
Citrobacter freundii isolate 18 genome assembly, plasmid: P3	OW849402.1	87	93.32	0	100	98.74	0
Citrobacter freundii isolate 18 genome assembly, plasmid: P2	OW849258.1	87	93.32	0	100	98.74	0
Citrobacter freundii isolate 18 genome assembly, plasmid: P3	OW849211.1	87	93.32	0	100	98.74	0
Enterobacter hormaechei strain OHT403-4 plasmid pOHT403-4_2, complete sequence	CP135278.1	86	93.36	0	100	98.32	0
Citrobacter freundii strain CPO20180081 plasmid pCPO20180081_3, complete sequence	CP136050.1	87	93.32	0	100	98.74	0
Citrobacter freundii strain isolateG plasmid pIsolateG_B, complete sequence	CP135471.1	87	93.32	0	100	98.74	0
Citrobacter freundii strain 2022CK-00369 plasmid unnamed3, complete sequence	CP115617.1	87	93.32	0	100	98.74	0
Citrobacter freundii strain 2953647 plasmid unnamed4, complete sequence	CP114568.1	87	93.32	0	100	98.74	0
Enterobacter hormaechei strain IMT49658-1 plasmid unnamed2, complete sequence	CP135272.1	88	93.35	0	100	98.32	0
Enterobacter cloacae strain CY01 plasmid pCY-CTX, complete sequence	KX015668.1	86	93.19	0	100	98.32	0
Enterobacter hormaechei strain 20710 plasmid p4-20710, complete sequence	CP030078.1	87	93.19	0	100	98.32	0
Enterobacter cloacae strain G6809 plasmid pG6809-1, complete sequence	KT345945.1	84	93.18	0	100	98.32	0
Enterobacter hormaechei subsp. xiangfangensis strain OSUKPC4_L plasmid pOSUEC_L, complete sequence	CP024909.1	87	93.15	0	100	98.53	0
Enterobacter hormaechei subsp. xiangfangensis strain OSUCZKPC4-10 plasmid pOSUCZAKPC-10-2	CP067111.1	87	93.15	0	100	98.53	0
Enterobacter hormaechei subsp. xiangfangensis strain OSUCZKPC4-140 plasmid pOSUCZ140_2, complete sequence	CP066555.1	87	93.15	0	100	98.53	0
Enterobacter hormaechei strain ECC2783 plasmid pECC2783_b, complete sequence	CP110356.1	91	93.14	0	100	97.48	0
Klebsiella pneumoniae strain D610 plasmid pD610-FIIY	MN821370.1	91	93.14	0	100	97.48	0
Enterobacter cloacae complex sp. ECL411 plasmid unnamed4, complete sequence	CP091490.1	85	93.12	0	100	99.16	0
Salmonella enterica subsp. enterica serovar Saintpaul str. SARA26 strain SGSC 2206 plasmid pCFSAN000614, complete sequence	CP074214.1	85	93.34	0	100	98.74	0
Enterobacter hormaechei strain 2020CK-00214 plasmid unnamed2, complete sequence	CP118197.1	86	93.09	0	100	98.11	0
Enterobacter hormaechei subsp. xiangfangensis strain 34399 plasmid p34399-121.660kb, complete sequence	CP010386.1	86	93.09	0	100	98.11	0
Enterobacter cloacae complex sp. strain AR_0093 plasmid unnamed1, complete sequence	CP027605.1	86	93.09	0	100	98.11	0
Salmonella enterica subsp. enterica serovar Typhi strain Ty004 plasmid pTy004_01, complete sequence	KX833209.1	85	93.33	0	100	98.32	0
Citrobacter freundii strain CAV1741 plasmid pCAV1741-110, complete sequence	CP011655.1	85	93.31	0	100	98.11	0
Enterobacter hormaechei strain 189 plasmid pECL189-2, complete sequence	CP047967.1	86	93.07	0	100	98.11	0
Enterobacter hormaechei strain 21KM3135 plasmid pKM35_DHA, complete sequence	CP126758.1	80	93.04	0	100	98.11	0
Enterobacter hormaechei strain NJGLYY90-CR plasmid pECL-90-1, complete sequence	CP061745.1	80	93.04	0	100	98.11	0
Enterobacter hormaechei strain E70 plasmid pE70-A, complete sequence	CP046272.1	87	93.04	0	100	98.11	0
Enterobacter hormaechei strain WCHEH020038 plasmid p1_020038, complete sequence	CP031722.1	87	93.04	0	100	98.11	0
Enterobacter hormaechei strain Eh27 plasmid pEh27_1, complete sequence	CP053692.1	87	93.04	0	100	98.11	0
Enterobacter hormaechei strain Eh65 plasmid pEh65_1, complete sequence	CP053644.1	87	93.04	0	100	98.11	0
Enterobacter hormaechei strain IR5283 plasmid unnamed1, complete sequence	CP064114.1	87	93.04	0	100	98.11	0
Enterobacter hormaechei strain 3804 plasmid p3804_3, complete sequence	CP064658.1	80	93.04	0	100	98.11	0
Salmonella enterica subsp. enterica serovar Typhi strain 343077_228140 plasmid pHCM2, complete sequence	CP029867.1	84	93.26	0	100	98.32	0
Salmonella enterica strain AUSMDU00036192 plasmid pAUSMDU00036192_01, complete sequence	CP090238.1	84	93.26	0	100	98.32	0
Salmonella enterica strain AUSMDU00052066 plasmid pAUSMDU00052066_01, complete sequence	CP090225.1	84	93.26	0	100	98.32	0
Salmonella enterica strain AUSMDU00051359 plasmid pAUSMDU00051359_01, complete sequence	CP090228.1	84	93.26	0	100	98.32	0
Salmonella enterica subsp. enterica serovar Typhi strain 343078_251131 plasmid pHCM2, complete sequence	CP029961.1	84	93.26	0	100	98.32	0
Salmonella enterica subsp. enterica serovar Typhi strain 343077_286126 plasmid pHCM2, complete sequence	CP029857.1	84	93.26	0	100	98.32	0
Salmonella enterica subsp. enterica serovar Typhi strain 343077_285138 plasmid pHCM2, complete sequence	CP029859.1	84	93.26	0	100	98.32	0
Salmonella enterica subsp. enterica serovar Typhi strain 343077_228157 plasmid pHCM2, complete sequence	CP029865.1	84	93.26	0	100	98.32	0
Salmonella enterica subsp. enterica serovar Typhi strain 343076_294172 plasmid pHCM2, complete sequence	CP029889.1	84	93.26	0	100	98.32	0
Salmonella enterica subsp. enterica serovar Typhi strain 343076_252143 plasmid pHCM2, complete sequence	CP029893.1	84	93.26	0	100	98.32	0
Salmonella enterica subsp. enterica serovar Typhi strain 343076_232188 plasmid pHCM2, complete sequence	CP029901.1	84	93.26	0	100	98.32	0
Salmonella enterica subsp. enterica serovar Typhi strain 311189_282186 plasmid pHCM2, complete sequence	CP029921.1	84	93.26	0	100	98.32	0
Salmonella enterica subsp. enterica serovar Typhi strain 343076_202113 plasmid pHCM2, complete sequence	CP029916.1	84	93.26	0	100	98.32	0
Salmonella enterica subsp. enterica serovar Typhi strain 311189_268186 plasmid pHCM2, complete sequence	CP029884.1	84	93.26	0	100	98.32	0
Salmonella enterica subsp. enterica serovar Typhi strain 311189_231186 plasmid pHCM2, complete sequence	CP029905.1	84	93.26	0	100	98.32	0
Salmonella enterica subsp. enterica serovar Typhi strain 311189_216103 plasmid pHCM2, complete sequence	CP029929.1	84	93.26	0	100	98.32	0
Salmonella enterica subsp. enterica serovar Typhi strain 311189_205186 plasmid pHCM2, complete sequence	CP029951.1	84	93.26	0	100	98.32	0
Salmonella enterica subsp. enterica serovar Typhi strain ty3-193 genome assembly, plasmid: 3	LT904880.1	84	93.26	0	100	98.32	0
Salmonella enterica subsp. enterica serovar Typhi strain TY585 genome assembly, plasmid: 2	LT904853.1	84	93.26	0	100	98.32	0
Salmonella enterica subsp. enterica serovar Typhi strain ERL12148 genome assembly, plasmid: 2	LT883154.1	84	93.26	0	100	98.32	0
Salmonella enterica subsp. enterica serovar Typhi str. CT18 plasmid pHCM2	AL513384.1	84	93.26	0	100	98.32	0
Enterobacter roggenkampii strain K666 plasmid pK666_111k, complete sequence	CP095172.1	84	93.25	0	100	98.74	0
Salmonella enterica subsp. enterica serovar Typhi strain 343078_273110 plasmid pHCM2, complete sequence	CP029847.1	84	93.24	0	100	98.32	0
Salmonella enterica subsp. enterica serovar Typhi strain 343078_203125 plasmid pHCM2, complete sequence	CP029851.1	84	93.24	0	100	98.32	0
Salmonella enterica subsp. enterica serovar Typhi strain ERL12960 genome assembly, plasmid: 2	LT904895.1	84	93.24	0	100	98.32	0
Enterobacter hormaechei strain Ehh_16 plasmid pEh16_1, complete sequence	CP127105.1	83	92.95	0	100	98.32	0
Enterobacter ludwigii strain 99202523580 plasmid unnamed1, complete sequence	CP134672.1	87	98.23	0	100	97.69	0
Enterobacter asburiae strain 2497 plasmid pMB2617_2, complete sequence	CP103753.1	86	97.9	0	100	97.69	0
Enterobacter hormaechei subsp. xiangfangensis strain OSUCZKPC4-74 plasmid pOSUCZKPC4-74-2, complete sequence	CP067064.1	87	97.86	0	100	98.53	0
Salmonella enterica subsp. enterica serovar Typhi strain 311189_217186 plasmid pHCM2, complete sequence	CP029647.1	84	97.64	0	100	98.32	0
Salmonella enterica subsp. enterica serovar Typhi strain 343078_211126 plasmid pHCM2, complete sequence	CP029849.1	84	97.64	0	100	98.32	0
Salmonella enterica subsp. enterica serovar Typhi strain 343077_213147 plasmid pHCM2, complete sequence	CP029898.1	84	97.64	0	100	98.32	0
Salmonella enterica subsp. enterica serovar Typhi strain 343076_253155 plasmid pHCM2, complete sequence	CP029891.1	84	97.64	0	100	98.32	0
Salmonella enterica subsp. enterica serovar Typhi strain 343076_227128 plasmid pHCM2, complete sequence	CP029876.1	84	97.64	0	100	98.32	0
Salmonella enterica strain AUSMDU00049496 plasmid pAUSMDU00049496_01, complete sequence	CP090231.1	84	97.63	0	100	98.32	0
Salmonella enterica subsp. enterica serovar Tennessee strain CFSAN076210 plasmid pCFSAN076210, complete sequence	CP033346.1	87	97.18	0	100	99.16	0
Salmonella enterica subsp. enterica serovar Tennessee strain CFSAN001387 plasmid unnamed, complete sequence	CP014995.1	87	97.2	0	100	99.16	0
Salmonella enterica strain CFSAN076155 plasmid pCFSAN076155, complete sequence	CP068787.1	87	97.2	0	100	99.16	0
Enterobacter hormaechei strain AMS-38 plasmid pAMS-38a, complete sequence	CP051133.1	88	97.48	0	100	98.32	0
Salmonella enterica subsp. enterica serovar Stanleyville str. CFSAN000624 strain SARB61 plasmid pSARB26_01, complete sequence	CP017724.1	85	97.24	0	100	98.74	0
Enterobacter hormaechei strain FRM plasmid unnamed2, complete sequence	CP019891.1	87	95.46	0	100	98.32	0
Citrobacter sp. RHBSTW-00696 plasmid pRHBSTW-00696_3, complete sequence	CP056343.1	86	95.44	0	100	98.11	0
Enterobacter kobei STW0522-62 plasmid pSTW0522-62-1 DNA, complete sequence	AP022453.1	87	95.45	0	100	98.32	0
Kluyvera cryocrescens strain SCW13 plasmid pSCW13-2, complete sequence	MN178640.1	87	95.44	0	100	98.11	0
Citrobacter freundii strain F3221 plasmid pF3221-2, complete sequence	CP137200.1	87	95.42	0	100	98.11	0
Citrobacter freundii strain CF_324 plasmid pCF_324-3, complete sequence	CP078022.1	87	95.42	0	100	98.11	0
Enterobacter hormaechei subsp. hoffmannii OIPH-N069 plasmid: pN069_2 DNA, complete genome	AP019819.1	87	95.42	0	100	98.11	0
Enterobacter hormaechei subsp. hoffmannii strain Eh1 plasmid p1, complete sequence	CP034755.1	87	95.42	0	100	98.11	0
Enterobacter hormaechei plasmid pMTY10695_IncFIB DNA, complete genome, strain: TUM10695	AP018351.1	87	95.42	0	100	98.11	0
Enterobacter hormaechei strain 21KM1498 plasmid pKM98_p2, complete sequence	CP126865.1	87	95.42	0	100	98.11	0
Enterobacter hormaechei strain 205A1 plasmid p205A1, complete sequence	CP119679.1	87	95.42	0	100	98.11	0
Enterobacter hormaechei strain 2020CK-00199 plasmid unnamed2	CP118569.1	87	95.42	0	100	98.11	0
Enterobacter cloacae strain 2312040 plasmid punidentified, complete sequence	CP109677.1	87	95.42	0	100	98.11	0
Enterobacter hormaechei FUJ80181 plasmid pFJMB80181_2 DNA, complete genome	AP025835.1	87	95.42	0	100	98.11	0
Enterobacter hormaechei FUJ80169 plasmid pFJMB80169_2 DNA, complete genome	AP025832.1	87	95.42	0	100	98.11	0
Enterobacter hormaechei FUJ80149 plasmid pFJMB80149_2 DNA, complete genome	AP025829.1	87	95.42	0	100	98.11	0
Enterobacter hormaechei FUJ80067 plasmid pFJMB80067_1 DNA, complete genome	AP025825.1	87	95.42	0	100	98.11	0
Enterobacter hormaechei FUJ80066 plasmid pFJMB0066_2 DNA, complete genome	AP025823.1	87	95.42	0	100	98.11	0
Enterobacter hormaechei FUJ80062 plasmid pFJMB80062_2 DNA, complete genome	AP025814.1	87	95.42	0	100	98.11	0
Enterobacter hormaechei FUJ80053 plasmid pFJMB80053_2 DNA, complete genome	AP025806.1	87	95.42	0	100	98.11	0
Enterobacter hormaechei FUJ80017 plasmid pFJMB80017_2 DNA, complete genome	AP025794.1	87	95.42	0	100	98.11	0
Enterobacter hormaechei FUJ80007 plasmid pFJMB80007_2 DNA, complete genome	AP025779.1	87	95.42	0	100	98.11	0
Enterobacter hormaechei FUJ80005 plasmid pFJMB80005_2 DNA, complete genome	AP025776.1	87	95.42	0	100	98.11	0
Enterobacter hormaechei FUJ80003 plasmid pFJMB80003_1 DNA, complete genome	AP025771.1	87	95.42	0	100	98.11	0
Enterobacter hormaechei FUJ80002 plasmid pFJMB80002_2 DNA, complete genome	AP025769.1	87	95.42	0	100	98.11	0
Enterobacter hormaechei FUJ80001 plasmid pFJMB80001_2 DNA, complete genome	AP025766.1	87	95.42	0	100	98.11	0
Enterobacter cloacae isolate 78 genome assembly, plasmid: P1	OW967486.1	87	95.42	0	100	98.11	0
Enterobacter cloacae isolate 78 genome assembly, plasmid: P1	OW967015.1	87	95.42	0	100	98.11	0
Enterobacter cloacae isolate 78 genome assembly, plasmid: P1	OW849523.1	87	95.42	0	100	98.11	0
Enterobacter cloacae isolate 78 genome assembly, plasmid: P2	OW849459.1	87	95.42	0	100	98.11	0
Enterobacter sp. JH25 plasmid pJH25-3, complete sequence	CP091322.1	80	95.42	0	100	98.11	0
Enterobacter hormaechei strain TUECL19003 plasmid pTUECL19003-1, complete sequence	CP090193.1	87	95.42	0	100	98.11	0
Enterobacter hormaechei strain TUECL19001 plasmid pTUECL19001-1, complete sequence	CP090147.1	87	95.42	0	100	98.11	0
Enterobacter cloacae complex sp. strain AR_0050 plasmid unitig_2_pilon, complete sequence	CP021897.1	87	95.43	0	100	98.11	0
Enterobacter hormaechei strain RHBSTW-00070 plasmid pRHBSTW-00070_2, complete sequence	CP058165.1	85	95.42	0	100	98.11	0
Enterobacter hormaechei FUJ80299 plasmid pFJMB80299_2 DNA, complete genome	AP025841.1	87	95.41	0	100	98.11	0
Enterobacter hormaechei FUJ80199 plasmid pFJMB0199_2 DNA, complete genome	AP025838.1	87	95.41	0	100	98.11	0
Enterobacter cloacae isolate 78 genome assembly, plasmid: P3	OW967213.1	87	95.41	0	100	98.11	0
Enterobacter cloacae isolate 78 genome assembly, plasmid: P1	OW849307.1	87	95.41	0	100	98.11	0
Enterobacter cloacae isolate 78 genome assembly, plasmid: P2	OW849304.1	87	95.41	0	100	98.11	0
Enterobacter cloacae isolate 78 genome assembly, plasmid: P2	OW849200.1	87	95.41	0	100	98.11	0
Enterobacter cloacae isolate 78 genome assembly, plasmid: P1	OW849102.1	87	95.41	0	100	98.11	0
Enterobacter hormaechei strain MRSN791417 plasmid pMRSN791417_6, complete sequence	CP132001.1	87	97.55	0	100	97.9	0
Citrobacter freundii strain AR_0116 plasmid unnamed5, complete sequence	CP032183.1	86	97.92	0	100	98.11	0
Citrobacter freundii strain RHBSTW-00302 plasmid pRHBSTW-00302_3, complete sequence	CP056637.1	82	97.92	0	100	99.16	0
Enterobacter hormaechei strain AKB48 plasmid unnamed1, complete sequence	CP044336.1	86	97.79	0	100	98.95	0
Enterobacter ludwigii strain 99202522619 plasmid unnamed1, complete sequence	CP134668.1	87	91.31	0	100	97.69	0
